# Supplementary material for: Datasets of land use change and flood dynamics in the vietnamese mekong delta
Source: Data Brief. 2022 May 15;42:108268. doi: 10.1016/j.dib.2022.108268 (PMC9126835; doi:10.1016/j.dib.2022.108268)
Supplement: Supplementary file 1 [file mmc1.xlsx]

## Sheet: Total rice planted area
Table A1. Total rice planted area based on MODIS satellite; Unit: thousand hectare (thous. ha)
MODIS	2000	2001	2002	2003	2004	2005	2006	2007	2008	2009	2010	2011	2012	2013	2014	2015	2016	2017	2018	2019	2020
Long An	510.825	497.375	459.9	500.775	469.35	493.25	446.025	510.35	530.3	471.35	570.6	567.9	599.725	508.625	486.075	538.75	571.275	483.75	522	488.4	489.6
An Giang	485.75	485.2	512.8	541.3	558.85	563.6	554.65	553.1	579.2	591.8	608.875	617.25	622.175	696.275	656.775	663.175	681.675	688.25	615	672.05	647.175
Tien Giang	273.75	273.8	238.225	274	256.425	251.15	244.75	242.675	244.25	243.95	249.2	231.75	231.575	216.775	239.05	232.975	240.7	210.9	201.3	199.75	173.075
Vinh Long	184.725	170.425	179.4	187.7	177.55	194.225	178.875	157.1	176.55	176.075	170.475	166.3	165.075	202.225	182.425	182.35	183.75	199.075	161.9	160.4	153.825
Kien Giang	538.9	578.025	560.075	557.225	599.25	562.1	609.425	538.65	584.3	624.15	612.85	603.4	659.55	614.475	705.025	759.375	758.875	676.175	720	656.025	747.2
Ben Tre	77.725	97.925	69.75	74.025	66.575	65.775	72.55	76.525	73.575	77.725	82.275	77.825	82.05	58.575	73.175	60.45	47.4	67.575	51.8	51.25	34.425
Can Tho	406.2	376.125	358.325	393.65	212.075	215.475	189.225	165.175	172.125	174.375	169.025	162	153.125	245.7	191.825	226.925	228.2	250.925	237.3	208.5	203.65
Hau Giang1	-	-	-	-	185.3	223.5	198.775	182.625	173.825	196.725	220.025	186.4	171.475	187.625	202.45	211.125	219.85	184.1	194.6	168.05	198.15
Tra Vinh	181.975	197.725	204.925	199.725	197.25	169.475	187.025	191	197.3	203.425	216.075	210.625	192.125	264.95	225.075	219.8	192.975	261	223.2	211.65	181.025
Bac Lieu	208.1	156.725	142.575	121.1	129.2	115.75	154.6	134.725	151.9	170.475	142.25	173.675	151.825	170.25	161.5	161.425	153.85	174.8	185	169.825	158.35
Soc Trang	342.25	364.25	353.525	326.325	343.6	317.075	360.875	327.125	340.325	367.15	370.05	369.3	373.35	394.35	367.775	378.05	351.7	402.975	351.8	355.925	325.75
Ca Mau	224	95.875	82.825	61.175	47.8	39.875	49.65	22.15	53.475	50.975	55.425	63.85	56.325	76.325	73.775	76.275	74.075	131	117.4	64.15	66.425
Dong Thap	390	459.025	490.275	514.925	539.7	552.35	530.7	490.65	491.925	548.15	526.275	513.3	586.725	579	618.325	631.6	627.5	548.5	520.4	617.3	584.225
Mekong delta	3824.2	3752.47	3652.6	3751.92	3782.92	3763.6	3777.12	3591.85	3769.05	3896.33	3993.4	3943.57	4045.1	4215.15	4183.25	4342.28	4331.82	4279.02	4101.7	4023.27	3962.88
Table A2. Total rice planted area based on statistical data (thous. ha)
Statistical data	2000	2001	2002	2003	2004	2005	2006	2007	2008	2009	2010	2011	2012	2013	2014	2015	2016	2017	2018	2019	2020
Long An	453.1	440.9	433.3	424.1	433.4	429.3	433.2	428.4	457	463.6	471.1	484.2	499.6	527.7	519.2	522.9	527.4	526.7	511.3	506.3	502.6
An Giang	464.4	459.1	477.2	503.9	523	529.7	503.5	520.3	564.5	557.3	586.6	607.6	625.1	641.4	625.8	644.2	669	641.1	623.1	626.2	637.2
Tien Giang	282.4	276.1	265	260.8	259.4	251.9	247.8	246.8	244.9	246.4	244	241.8	241.4	235.6	230.6	224.7	215.5	210.8	201.3	184.2	136
Vinh Long	208.6	216.3	209.8	207	208.1	203.1	196.5	158.3	177.4	176.7	170	181.5	185.9	181.9	180.2	180.5	176.4	169.4	161.9	155.4	145.8
Kien Giang	541	550.6	575.9	563	570.3	595.8	595.1	582.9	609.2	622.1	642.7	686.9	725.1	770.4	753.6	769.5	765.9	735.3	728.4	722	725.8
Ben tre	101.6	100.8	99.6	95.5	90.5	83.5	81.8	79.7	79.2	81.1	80.2	76.9	75.8	72.2	66.6	63	41.5	54.9	51.8	47.5	22
Can Tho	413.4	441.1	456.6	453.4	229.9	232	222.8	207.9	218.6	208.8	209.4	224.7	228.2	236.6	232.3	237.9	240	240.1	237.3	225.1	223
Hau Giang1	-	-	-	-	228.4	228.4	227.1	189.3	202.9	191.2	210.7	212.7	214.1	212	205.3	207.1	202.2	206.6	194.6	196.1	198.2
Tra Vinh	237	240.4	235.8	236.2	235.6	232.4	228.2	224	226.9	231.9	232.7	233	227.4	235.6	235.8	235.8	210.6	220.2	223.2	224.3	205.2
Bac Lieu	217.3	178.1	169.8	150.4	137.3	141.3	144.1	149.9	155	166.5	158.3	164.3	178.7	181.8	180.2	180.6	172.4	180.6	185	189.2	187.6
Soc Trang	370.4	348.8	354.9	349.6	315.2	321.6	324.4	325.4	322.3	334.6	349.6	349	365.9	373.5	363.9	362.7	356.6	348.2	351.8	356.2	353.7
Ca Mau	248.2	131.5	130.5	107	131.6	109.6	115.4	123.1	132.9	139	125.5	130.2	129.2	129.8	127.4	126.6	112.2	113.1	117.4	115.6	112.4
Dong Thap	408.4	408.3	426.4	436.4	453	467.7	454	447.1	468.1	450.8	465.1	501.1	487.6	541.8	528.6	546	551.4	538.3	520.4	521.6	514.2
Mekong delta	3945.8	3792	3834.8	3787.3	3815.7	3826.3	3773.9	3683.1	3858.9	3870	3945.9	4093.9	4184	4340.3	4249.5	4301.5	4241.1	4185.3	4107.5	4069.7	3963.7
1Note: Hau Giang was separated from Can Tho province since 2004

## Sheet: Aquaculture area
Table A3. Aquaculture area based on MODIS satellite; Unit: thousand hectare (thous. ha)
MODIS	2000	2001	2002	2003	2004	2005	2006	2007	2008	2009	2010	2011	2012	2013	2014	2015	2016	2017	2018	2019	2020
Long An	13.125	18.6	18.4	21.7	16.7	20.2	19.875	16.725	28.6	18.375	15.95	23.825	16.325	11.7	17.925	14.75	14.225	9.5	15.625	13.25	12.5
An Giang	8.325	3.925	3.25	5.55	2.6	3.675	3.025	3.125	7.675	3.475	2.65	4.55	4.875	7.375	5.525	6.825	5.3	3.5	5.475	5.2	4.8
Tien Giang	11.1	9.525	10.075	12	10.2	9.775	11.075	9.3	12.525	12.125	8.175	11.85	11.125	8	13.65	13.725	12.125	10.1	12.525	11.9	12.375
Vinh Long	5.1	2.6	3.075	4.675	2.975	3	3.425	3.425	5.45	2.925	3.35	4.225	3.375	4.525	4.65	5.45	4.375	3.25	4.075	3.525	3.175
Kien Giang	34.15	39.025	47.775	63.75	60.65	66.75	60.35	75.775	71.275	59.875	70.05	72.575	66.875	69.3	82.15	107.2	103.725	109	100.4	118.775	132.575
Ben Tre	41.975	47.975	45.05	52.975	49.8	49.65	49.55	48.2	53.1	53.225	43.575	56.25	53.3	40.75	59.25	56.3	48.375	45.85	57.575	52.6	54.35
Can Tho	3.9	2.875	4.45	4.95	2.075	2.3	2.15	2.425	4.05	2.425	2.275	3.925	2.95	3.4	3.025	3.425	3.2	2.525	2.575	3.175	2.6
Hau Giang1	-	-	-	-	0.125	0.15	0.125	0.1	0.375	0.1	0.175	0.35	0.25	0.225	0.375	0.3	0.2	0.175	0.2	0.35	0.3
Tra Vinh	29.05	38.325	35.9	42.2	42.425	42.075	44.5	41.075	46.025	45.55	39.7	49.275	46.975	38.65	51.525	48.75	44.525	45.425	55.525	49.975	51.55
Bac Lieu	57.4	114.025	102.925	116.575	116.2	118.05	112.925	118.35	111.425	128.7	116.425	139.2	135.275	112.875	137.625	143.75	118.9	148.4	141.025	139.825	141.425
Soc Trang	32.125	51.7	45.3	60.15	57	60.3	58.2	57.15	58.55	58.625	55.825	70.25	63.725	52.5	71.5	65.875	59.125	67.1	70	68.225	70.075
Ca Mau	145.5	285.95	255.4	272.75	273.3	282.3	275.825	295.45	280.825	316.475	280.725	344.5	345.875	275.125	350.725	332.275	291.6	304.55	343.025	344.45	362.9
Dong Thap	7.95	5.425	4.3	9.425	4.55	5.125	3.85	4.5	10.275	4.6	3	8.775	6.6	8.95	9.175	9.575	6.65	6.15	8.4	8.175	4.55
Mekong delta	389.7	619.95	575.9	666.7	638.6	663.35	644.875	675.6	690.15	706.475	641.875	789.55	757.525	633.375	807.1	808.2	712.325	755.525	816.425	819.425	853.175
Table A4. Total rice area based on statistical data (thous. ha)
Statistical data	2000	2001	2002	2003	2004	2005	2006	2007	2008	2009	2010	2011	2012	2013	2014	2015	2016	2017	2018	2019	2020
Long An	3.4	6.6	7.3	10.2	12.4	13.2	11.6	12.6	10	9	9.4	10.8	8.9	9	8.7	8.7	8.2	9.4	11.1	10.3	10.1
An Giang	1.3	1.3	1.8	1.6	1.9	1.8	1.9	3	2.8	2.5	2.4	1.8	1.8	2.5	2.4	2.5	2.5	2.7	3.3	3.5	3.3
Tien Giang	8.4	8.8	9.6	10.8	11.9	12.1	12.4	12.9	12.6	12.6	13.1	14.1	14.4	15.4	15.7	12.6	15.8	15.2	15.1	15.9	14.9
Vinh Long	1.4	1.3	1.4	1.5	1.6	1.8	2.3	2.3	2.4	2.5	2.4	2.5	2.4	2.6	2.4	2.4	2.4	2.3	2.4	2.6	2.5
Kien Giang	34.6	42.6	49.7	62.1	79.2	82.2	95.5	106.2	134.6	121.7	123.1	114.6	115.5	126.9	132.9	136.2	142.7	153.9	160.7	166.5	171.5
Ben Tre	29.3	25.6	36	37.7	41.1	42.3	41	41.9	42.1	42	42.5	43.1	47.7	44.8	47.1	42.4	45.2	45.2	45.4	45.9	38
Can Tho	12.6	13.6	16.5	10	11	12.5	13.6	14	12.9	13.1	12.8	12.6	11.7	11	11.4	10.9	8.4	8.3	7.6	7.1	7.2
Hau Giang1	-	-	-	-	8.3	8.9	7.4	8.4	6.1	6.2	6.4	6.4	6.6	6.5	7.1	6.8	7.1	7.3	7.4	7.8	8.1
Tra Vinh	52.6	54.3	25.2	30.2	32.5	38.7	41.3	42.5	36.4	34	32.8	29.1	40.4	36.9	30.8	29.5	30.4	32.4	32.5	36	41.5
Bac Lieu	54	83	100.6	112.3	118.8	118.7	120.2	122.2	125.6	126.3	125.4	125.2	117.8	127.9	127.5	130.6	131.8	136.1	138.9	140.5	140.5
Soc Trang	41.4	53.2	48.3	57.1	59	64.9	64.3	62	67.7	69.2	71.5	67.1	64.8	68.2	68.4	68.8	69.5	74.1	77.9	78.9	76.3
Ca Mau	204.4	254.2	271.4	277.7	277.7	279.2	275.2	290.8	293.2	294.7	296.1	296.5	296.5	295.8	298.1	299.8	301.5	302.9	302.4	305	285.5
Dong Thap	1.9	2.3	2.6	2.6	3.2	3.6	4.5	5	5.8	5	4.8	5.5	5.7	5.9	6	5.8	5.8	6.2	6.3	6.5	6.4
Mekong delta	445.3	546.8	570.4	613.8	658.6	679.9	691.2	723.8	752.2	738.8	742.7	729.3	734.2	753.4	758.5	757	771.3	796	811	826.5	805.8
1Note: Hau Giang was separated from Can Tho province since 2004

## Sheet: 2000
Table S1. Areas of land use classes in 2000 (thous. ha)
No.	Province	Single rice area	Double rice (Type 1 + Type 2) area	Triple rice area	Total rice planted area	Total inland aquaculture	Others
1	Long An	20	387.25	103.575	510.825	13.125	183.675
2	An Giang	5.725	410.5	69.525	485.75	8.325	108.9
3	Tien Giang	4.15	71	198.6	273.75	11.1	120.35
4	Vinh Long	0.15	45	139.575	184.725	5.1	78
5	Kien Giang	20.1	422.05	96.75	538.9	34.15	261.45
6	Ben Tre	7.925	11.75	58.05	77.725	41.975	151.325
7	Can Tho	0.725	291.5	306.975	599.2	3.9	197.15
8	Hau Giang1	-	-	-	-	-	-
9	Tra Vinh	6.075	96.25	79.65	181.975	29.05	109.725
10	Bac Lieu	14.6	151.2	42.3	208.1	57.4	82.775
11	Soc Trang	10.9	198.15	133.2	342.25	32.125	139.45
13	Ca Mau	13.7	67.25	33.15	114.1	145.5	303.5
14	Dong Thap	14.35	391	86.175	491.525	7.95	90.725
15	Mekong delta	118.125	2438.3	1259.4	3815.82	387.85	1766.97
	1Note: Hau Giang was not separated from Can Tho province
	The data above is estimated from MODIS land use map

## Sheet: 2001
Table S2. Areas of land use classes in 2001 (thous. ha)
No.	Province	Single rice area	Double rice (Type 1 + Type 2) area	Triple rice area	Total rice planted area	Total inland aquaculture	Others
1	Long An	46.975	368.8	81.6	497.375	18.6	167.95
2	An Giang	11.95	421.95	51.3	485.2	3.925	106.225
3	Tien Giang	8.275	103.9	161.625	273.8	9.525	113.175
4	Vinh Long	2.675	83.6	84.15	170.425	2.6	76.475
5	Kien Giang	30.625	446.45	100.95	578.025	39.025	230.675
6	Ben Tre	9.325	15.25	73.35	97.925	47.975	135.55
7	Can Tho	9.4	427.5	103.5	540.4	2.875	188.4
8	Hau Giang1	-	-	-	-	-	-
9	Tra Vinh	9.45	76.75	111.525	197.725	38.325	93.4
10	Bac Lieu	11.6	127.35	17.775	156.725	114.025	49.15
11	Soc Trang	13	197.2	154.05	364.25	51.7	111.325
13	Ca Mau	8.7	44.8	42.375	95.875	285.95	177.275
14	Dong Thap	29.85	415.6	13.575	459.025	5.425	88.075
15	Mekong delta	188.75	2574.1	989.625	3752.47	618.625	1478.25
	1Note: Hau Giang was not separated from Can Tho province
	The data above is estimated from MODIS land use map

## Sheet: 2002
Table S3. Areas of land use classes in 2002 (thous. ha)
No.	Province	Single rice area	Double rice (Type 1 + Type 2) area	Triple rice area	Total rice planted area	Total inland aquaculture	Others
1	Long An	25.075	326.6	108.225	459.9	18.4	201.375
2	An Giang	10.325	380.75	121.725	512.8	3.25	106.55
3	Tien Giang	3.85	86.1	148.275	238.225	10.075	131.65
4	Vinh Long	1.275	35.85	142.275	179.4	3.075	82.325
5	Kien Giang	31.3	401.8	126.975	560.075	47.775	237.85
6	Ben Tre	6.2	7.3	56.25	69.75	45.05	152.1
7	Can Tho	1.95	347.55	180.675	530.175	4.45	209.15
8	Hau Giang1	-	-	-	-	-	-
9	Tra Vinh	5.025	72.55	127.35	204.925	35.9	99.625
10	Bac Lieu	10.325	100.45	31.8	142.575	102.925	70.5
11	Soc Trang	8.5	167.95	177.075	353.525	45.3	128.725
13	Ca Mau	6.85	26.25	49.725	82.825	255.4	213.975
14	Dong Thap	10.75	412.4	67.125	490.275	4.3	93.1
15	Mekong delta	120.75	2237.65	1294.2	3652.6	573.825	1664.22
	1Note: Hau Giang was not separated from Can Tho province
	The data above is estimated from MODIS land use map

## Sheet: 2003
Table S4. Areas of land use classes in 2003 (thous. ha)
No.	Province	Single rice area	Double rice (Type 1 + Type 2) area	Triple rice area	Total rice planted area	Total inland aquaculture	Others
1	Long An	30.175	363.35	107.25	500.775	21.7	177.375
2	An Giang	6.375	316.75	218.175	541.3	5.55	107.975
3	Tien Giang	8.375	26.15	239.475	274	12	125.2
4	Vinh Long	0.275	15.6	171.825	187.7	4.675	82.35
5	Kien Giang	39.95	392.55	124.725	557.225	63.75	218.1
6	Ben Tre	2.775	8.1	63.15	74.025	52.975	145.65
7	Can Tho	0.975	205.55	395.925	602.45	4.95	209.075
8	Hau Giang1	-	-	-	-	-	-
9	Tra Vinh	4.4	62.8	132.525	199.725	42.2	97.725
10	Bac Lieu	8.05	92.95	20.1	121.1	116.575	67.55
11	Soc Trang	4.675	163.1	158.55	326.325	60.15	127.425
13	Ca Mau	14.525	29.7	16.95	61.175	272.75	199.625
14	Dong Thap	5.025	343.55	166.35	514.925	9.425	95.65
15	Mekong delta	125.4	1957.85	1668.67	3751.92	664.375	1592.32
	1Note: Hau Giang was not separated from Can Tho province
	The data above is estimated from MODIS land use map

## Sheet: 2004
Table S5. Areas of land use classes in 2004 (thous. ha)
No.	Province	Single rice area	Double rice (Type 1 + Type 2) area	Triple rice area	Total rice planted area	Total inland aquaculture	Others
1	Long An	7.55	270.25	191.55	469.35	16.7	220.825
2	An Giang	5.975	292.55	260.325	558.85	2.6	107.4
3	Tien Giang	2.25	49.65	204.525	256.425	10.2	131.3
4	Vinh Long	0.825	34.3	142.425	177.55	2.975	83
5	Kien Giang	18.575	309.7	270.975	599.25	60.65	233
6	Ben Tre	1.475	6.3	58.8	66.575	49.8	149.65
7	Can Tho	0.7	48.25	163.125	212.075	2.075	62.325
8	Hau Giang	0.05	83.25	102	185.3	0.125	86.025
9	Tra Vinh	2.55	42.9	151.8	197.25	42.425	100.925
10	Bac Lieu	9.05	69.75	50.4	129.2	116.2	67.575
11	Soc Trang	3.075	150.1	190.425	343.6	57	124.725
13	Ca Mau	1.075	27.6	19.125	47.8	273.3	212.525
14	Dong Thap	4.875	309.75	225.075	539.7	4.55	95.925
15	Mekong delta	58.025	1694.35	2030.55	3782.92	638.6	1675.2
	1Note: Hau Giang was not separated from Can Tho province
	The data above is estimated from MODIS land use map

## Sheet: 2005
Table S6. Areas of land use classes in 2005 (thous. ha)
No.	Province	Single rice area	Double rice (Type 1 + Type 2) area	Triple rice area	Total rice planted area	Total inland aquaculture	Others
1	Long An	24.25	345.7	123.3	493.25	20.2	185.125
2	An Giang	5.225	300.15	258.225	563.6	3.675	105.925
3	Tien Giang	3.6	54.2	193.35	251.15	9.775	133.525
4	Vinh Long	1.35	6.65	186.225	194.225	3	82.575
5	Kien Giang	43.875	281.75	236.475	562.1	66.75	222.225
6	Ben Tre	4.775	13	48	65.775	49.65	149
7	Can Tho	0.675	51.9	162.9	215.475	2.3	60.825
8	Hau Giang	0.5	33.25	189.75	223.5	0.15	81.5
9	Tra Vinh	13.975	59.35	96.15	169.475	42.075	100.6
10	Bac Lieu	22.675	41.55	51.525	115.75	118.05	66.4
11	Soc Trang	21.375	140.45	155.25	317.075	60.3	122.35
13	Ca Mau	3.875	29.55	6.45	39.875	282.3	205.4
14	Dong Thap	3.325	302.5	246.525	552.35	5.125	95.35
15	Mekong delta	149.475	1660	1954.13	3763.6	663.35	1610.8
	Note: The data above is estimated from MODIS land use map

## Sheet: 2006
Table S7. Areas of land use classes in 2006 (thous. ha)
No.	Province	Single rice area	Double rice (Type 1 + Type 2) area	Triple rice area	Total rice planted area	Total inland aquaculture	Others
1	Long An	4.075	298.25	143.7	446.025	19.875	227.45
2	An Giang	4.375	334.5	215.775	554.65	3.025	106.35
3	Tien Giang	1.525	58.05	185.175	244.75	11.075	135.3
4	Vinh Long	0.9	38.55	139.425	178.875	3.425	82.375
5	Kien Giang	31.3	415.75	162.375	609.425	60.35	212.55
6	Ben Tre	2.825	9.8	59.925	72.55	49.55	149.275
7	Can Tho	1.7	94.75	92.775	189.225	2.15	61.925
8	Hau Giang	0.25	91.5	107.025	198.775	0.125	80.225
9	Tra Vinh	3.925	54.4	128.7	187.025	44.5	101.275
10	Bac Lieu	13.85	42.8	97.95	154.6	112.925	64.7
11	Soc Trang	3.125	159.45	198.3	360.875	58.2	118.75
13	Ca Mau	3.65	26.8	19.2	49.65	275.825	212.975
14	Dong Thap	4.95	352.2	173.55	530.7	3.85	94.2
15	Mekong delta	76.45	1976.8	1723.88	3777.12	644.875	1647.35
	Note: The data above is estimated from MODIS land use map

## Sheet: 2007
Table S8. Areas of land use classes in 2007 (thous. ha)
No.	Province	Single rice area	Double rice (Type 1 + Type 2) area	Triple rice area	Total rice planted area	Total inland aquaculture	Others
1	Long An	11.475	411.8	87.075	510.35	16.725	178
2	An Giang	3.6	348.05	201.45	553.1	3.125	99.625
3	Tien Giang	1.9	94.45	146.325	242.675	9.3	127.875
4	Vinh Long	0.975	90.8	65.325	157.1	3.425	78.025
5	Kien Giang	32.575	463.55	42.525	538.65	75.775	192.775
6	Ben Tre	2.875	8.55	65.1	76.525	48.2	141.725
7	Can Tho	2.2	141.6	21.375	165.175	2.425	60.1
8	Hau Giang	0.55	99.35	82.725	182.625	0.1	83.85
9	Tra Vinh	4.875	60.35	125.775	191	41.075	96.575
10	Bac Lieu	12.8	51.35	70.575	134.725	118.35	63.875
11	Soc Trang	4.45	200.8	121.875	327.125	57.15	118.05
13	Ca Mau	5.15	14	3	22.15	295.45	193.575
14	Dong Thap	3.4	427.1	60.15	490.65	4.5	90.575
15	Mekong delta	86.825	2411.75	1093.28	3591.85	675.6	1524.62
	Note: The data above is estimated from MODIS land use map

[truncated: 13 more sheets: 2008, 2009, 2010, 2011, 2012, 2013, 2014, 2015, 2016, 2017, 2018, 2019, 2020]
